# Supplementary material for: Transcriptome-wide characterization of candidate genes for improving the water use efficiency of energy crops grown on semiarid land
Source: J Exp Bot. 2015 Jul 13;66(20):6415–29. doi: 10.1093/jxb/erv353 (PMC4588889; doi:10.1093/jxb/erv353)
Supplement: Supplementary Data [file supp_erv353_jexbot154070_file001.xlsx]

## Sheet: FPKM of each individual
	JH																																							QG
Transcripts	LZ1	ZZ1	BS1	BH1	DQ1	PZ1	ZZ2	YP1	LZ2	BH2	XS1	DQ2	WQ1	JS1	ZZ3	PZ2	BF1	WQ2	BS2	WQ3	BH3	FX2	YP2	JS2	LJ1	LJ2	PZ3	BF2	XS2	LZ3	BS3	JS3	XS3	FX3	LJ3	BF3	ZJ2	ZJ3	DQ3	BS4	BH4	ZJ4	PZ4	WQ5	ZZ4	LZ4	XS4	PZ5	DQ4
MluLR14810	69.93	113.58	257.02	155.52	85.15	196.12	175.48	350.44	178.36	174.9	116.53	79.1	104.6	435.98	121.92	121.17	450.32	79.94	169.44	244.21	170.04	413.06	220.66	92.86	197.59	171.65	252.1	92.8	491.86	498.27	192.58	128.49	254.04	164.96	204.15	300.5	143.73	199.17	138.89	393.46	301.67	328.54	327.94	164.29	164.98	266.77	278.45	184.91	201.85
MluLR13061	84.7	79.33	142.06	76.28	58.7	128.65	118.34	159.63	123.53	137.38	142.19	108.68	100.26	100.41	135.42	95.24	141.11	92.15	192.89	156.67	82.3	119.72	150.81	106.95	97.97	102.62	88	120.65	211.59	96.45	57.28	105.64	145.84	107.86	146.12	110.68	119.25	140.51	172.35	88.67	77.97	63.08	61.73	149.58	119.85	120.3	120.97	213.33	122.72
MluLR17433	38.71	84.86	158.57	71.39	80.84	88.48	88.29	269.73	101.26	72.13	51.92	118.37	102.62	195.1	54.48	74.98	148.7	83.87	201.09	215.85	142.56	277.14	137.26	156.63	111.44	90.07	200.82	69.16	243.8	244.21	126.18	54.3	133.28	109.54	111.46	135.94	190.44	229.06	106.03	183.75	129.36	148.44	117.3	112.74	113.85	245.87	184.47	94.69	190.5
MluLR5439	38.19	6.97	381.5	4.26	0	71.74	27.06	0	71.63	65.58	8.9	20198.1	0	6.46	9.84	0	2458.06	18.9	31.65	0	0	116.22	46.31	0	19.15	17.62	39.58	4.61	21.22	0	42.52	3.24	0	12.52	2.64	0	10.18	1229.72	0	11.5	0	125.3	0	293.96	78.97	0	0	0	63.83
MluLR10901	69.77	15.71	99.11	9.18	24.22	7.63	45.57	23.69	7.8	38.6	13.39	93.4	30.98	19.41	38.94	0	6.27	16.31	85.4	184.11	20.77	11.33	25.26	22.4	9.41	36.32	54.44	5.98	21.46	22.56	16.71	9.82	94.47	99.13	8.76	10.6	21.14	15.41	15.76	271.53	0	265.1	661.41	0	77.34	98.94	30.8	229.02	0
MluLR18372	69.32	152.54	167.56	71.62	85.23	89.91	156.52	206.95	61	70.67	50.68	45.6	91.54	109.05	56.06	38	48.19	179.5	172.85	186.06	88.64	193.2	110.42	81.74	140.82	155.57	243.68	129.59	206.32	141.82	81.84	57.06	196.12	150.53	105.41	78.14	229.69	110.7	155.79	203.63	26.35	91.28	68.11	43.05	71.28	26.96	39.29	57.3	43.79
MluLR5367	25.24	13.59	17.41	10.7	14.55	11.47	16.72	865.53	12.83	12.13	14.79	102.12	185.56	29.56	15.8	27.81	14.58	28.2	16	56.3	12.94	10.74	17.58	39.03	15.91	44.91	63.31	10.18	11.06	22.29	56.94	14.16	21.15	9.92	12.29	35.45	50.95	9.83	36.96	0	62.8	10.4	75.73	0	102.83	33.95	18.49	18.41	0
MluLR17105	31.95	66.46	142.02	40.45	56.15	201.12	192.78	209.59	80.76	62.1	34.97	90.89	163.98	198.88	47.64	109.31	135.17	71.03	180.83	148.84	119.52	227.81	172.51	10.81	52.78	38.23	236.53	55.7	117.98	308.09	112.43	35.51	104.76	143.73	53.28	182.83	105.9	140.28	88.43	231.04	139.82	319.53	103.24	154.15	132.55	270.89	210.64	134	123.15
MluLR16034	18.71	48.34	62.73	24.12	25.6	65.17	53.69	155.86	31.32	33.13	31.09	21.15	81.32	316.54	62.19	22.51	49.16	25.32	42.95	29.47	52.07	22.33	256.92	52.94	22.76	10.06	36.41	48.17	22.96	20.14	97.36	34.15	35	22.23	18.14	17.57	43.49	33.04	44.51	29.28	24.17	34.57	35.68	69.84	42.28	85.2	23.56	54.64	26.34
MluLR14116	16.56	16.01	11.35	251.37	17.83	80.51	16.95	50.5	14.17	12.99	183.57	12.1	70.43	125.5	15.93	14.66	22.9	15.6	331.67	55.31	37.61	186.14	12.56	699.35	138.29	40.6	19.11	325.91	8.59	40.38	26.69	324.36	18.9	22.48	7.45	12.04	15.14	322.48	19.11	12946	299.22	147.54	17.47	2701.02	25.74	353.9	89.62	140.09	26.11
MluLR8003	21.75	1915.42	92.86	60.15	1523.56	90.39	21.03	65.35	35.22	0	17.97	2238.64	0	156.24	46.77	781.58	0	0	70.34	0	51.16	34.74	37.02	30.58	14.18	22.74	55.22	8.85	0	58.22	138.67	76.27	0	22.66	919.84	254.74	0	89.15	0	52.73	0	0	30.96	0	212.68	35.95	754.45	0	1723.41
MluLR15213	5.02	34.03	20.39	5.09	186.73	3688.87	10.6	0	8.93	6.21	51.93	113.13	408.29	12.55	5.22	14.64	0	64.63	142.53	16.92	11.87	8.29	42.68	0	5.09	11.09	19.57	83.61	10.07	0	100.83	0	74.76	74.2	11.35	126.28	32.77	18.63	0	484.57	0	9.69	8.34	31.23	0	422.16	6.41	0	0
MluLR12315	37.38	0	5390	29.62	0	9.18	160.69	0	34.42	10.2	9.34	101.81	247.45	0	6	8.07	5.32	218.94	29.35	0	299.54	43.82	32.74	0	47.26	34.71	13.17	10.18	186.39	84.63	433.54	5.57	175.16	46.35	0	0	490.67	582.02	28.94	0	0	0	0	389.55	35.38	9.82	0	22.51	0
MluLR8832	22	10.75	183.44	5.45	9702.67	343.1	17.35	63.62	15.77	5.39	354.11	240.72	0	16.8	9.79	15.27	396.85	10.6	199.19	154.5	475.4	7.27	29.36	13.11	38.6	12.33	64.8	11.38	74.7	500.45	67.84	9.86	16.05	34.07	0	0	43.73	108.81	9.66	0	0	0	0	84.8	0	0	0	10.09	53.96
MluLR17106	35.38	31.25	95.64	74.21	36.75	91.78	124.02	127.04	93.49	92.5	24.75	20.06	38.18	111.53	53.43	30.02	105.66	49.63	83.33	91.37	51.49	120.2	72.1	118.98	69.75	78.9	75.45	48.26	137.26	167.31	91.36	84.47	56.75	54.11	78.83	85.87	72.12	73.49	55.87	1009.83	393.78	662.89	232.5	90.2	69.22	155.46	254.78	112.28	177.13
MluLR14298	0	30.47	165.46	6.14	246.49	156.25	0	1872.76	116.6	12.68	0	5978.27	0	13.67	0	0	9.37	0	0	199.21	0	58.54	86.94	0	0	10.81	90.35	13.67	30.98	0	0	15.4	28.19	0	42.18	0	0	0	70.9	0	0	0	0	214.72	0	9167.92	20.54	0	418.41
MluLR10824	54.32	0	241.56	0	127.7	68.31	73.59	5188.06	23.89	25.61	30.21	0	1746.86	6.3	0	0	32.29	141.27	218.54	7693.19	41.17	0	0	47.41	12.16	0	1524.94	23.54	0	17.52	288.03	16.76	0	194.15	0	117.07	625.47	194.94	0	0	82.55	295.58	42.25	61.79	0	105.67	0	0	0
MluLR16796	0	0	27.07	10.34	0	17.45	0	31.15	17.66	105.22	17.59	0	129.19	1261.89	99.04	0	0	5944.16	0	0	0	19.27	101.63	0	9.67	27.12	0	14.87	25.6	0	0	44.33	99.53	0	0	106.23	225.06	0	0	0	0	0	25.05	265.68	87.72	616.32	74.64	27.14	0
MluLR2994	8.78	21.61	13.26	10.92	12.02	19.34	99.93	103.74	38.15	15.87	13.95	37.48	414.41	1203.37	24.71	14.48	9.01	11.45	19.85	108.72	76.86	6.78	29.43	15.8	9.33	26.07	11.8	6.09	9.47	38.79	116.56	9.5	31.38	136.2	12.89	12.25	73.66	32.3	46.68	97.88	19.46	183.2	6.58	27.1	190.46	29.49	31.57	13.63	0
MluLR5858	39.53	15.62	182.24	6	5459.08	95.39	16.5	222.47	6.63	12.71	7.9	19.73	23.41	65.94	8.16	686.28	8.4	115.4	9.45	21.01	32.94	8.65	14.96	14.57	18.27	21.19	13.44	45.62	9.99	196.75	42.28	9.34	14.04	0	19.35	5.9	26.39	12.4	12.32	0	15.92	245.98	15.91	160.2	0	11.52	0	7.41	0
MluLR14458	0	44.43	6.33	24.66	0	6.11	6.69	29.51	28.7	28.16	17	45.02	0	7.93	7.4	24.38	12.1	14.1	71.09	68.38	685.22	14.77	64.83	25.05	10.08	22.02	1484.98	13.4	24.47	49.96	6	6.33	47.29	57.13	9.38	18.62	30.93	120.4	22.15	0	0	19.54	90.27	0	65.54	218.9	127.8	10.53	0
MluLR18370	23	126.79	187.06	86.06	62.48	101.62	125.21	260.65	46.5	122.5	67.41	67.59	122.33	89.49	56.5	49.64	89.41	135.5	126.44	189.24	172.75	145.65	157.23	110.07	108.4	126.31	90.16	157.55	119.97	137.35	115.49	76.13	276.19	151.24	76.79	193.99	283.17	59.21	161.62	42.82	41.38	36.36	70.09	49.36	44.83	25.22	9.4	56.13	48.76
MluLR11713	518.98	0	82.38	46.17	0	393.28	9.84	87.38	0	16.33	30.85	22.46	2223.74	18.21	10.46	13.69	20.66	69.89	715.9	0	285.84	0	86.93	13.95	0	14.62	531.97	73.17	10137	0	74.56	73.78	109.68	46.5	0	4598.64	0	11.86	0	1414.23	817.93	24.97	915.5	0	545.1	122.23	57.46	335.67	48.01
MluLR3563	49.55	39.31	83.42	54.46	64.48	75.45	78.43	74.9	62.97	100.28	23.77	46.89	75.42	83.76	70.78	44.99	123.89	43.52	64.41	82.38	57	80.8	59.22	61.81	57.14	43.08	33.33	72.98	78.87	63.11	46.14	85.54	99.84	64.25	71.63	95	76.7	28.12	80.9	36.7	41.22	31.93	51.96	75.79	40.76	55.01	44.63	70.52	58.71
MluLR3628	85.73	111.29	99.37	73.1	75.75	91.51	116.67	190.47	65.27	116.06	76.79	67.89	66.51	103.58	100.97	90.74	97.69	93.22	91.11	92.91	97.55	109.8	116.34	82.39	75.49	87.71	166.77	118.86	83.33	147.68	66.63	63.17	111.17	97.23	59.63	87.19	102.86	90.08	160.81	40.66	100.05	64.78	54.12	74.72	68.78	74.25	52.81	91.02	61.51
MluLR1213	17.72	255.98	123.7	12.23	0	33.11	0	0	12.81	0	8.62	560.12	3951.27	0	215.18	0	13.27	0	0	0	0	0	13.66	42.58	10.2	8.01	0	12.46	60.13	0	53.5	9.62	0	95.01	244.41	13.09	189.3	669.17	4412.56	0	10.04	20.54	5932.41	25.19	56.03	0	0	70.32	0
MluLR17104	64.78	80.71	90.14	77.13	52.18	56.28	76.51	208.52	50.76	96.06	49.77	62.63	87.98	183.69	52.54	22.46	135.14	44.69	97.88	170.07	79.94	170.42	144.16	25.56	60.4	60.91	106.21	52.25	118.36	199.84	113.7	54.3	121.27	130.3	53.69	149.32	68.96	93.09	73.13	72.77	87.3	82.74	115	74.67	33.39	82.81	76.63	46.53	65.71
MluLR17108	185.27	124.56	286.59	328.01	76.08	291.05	338.3	387.29	449.89	325.39	173.9	93.26	224.33	441.82	230.18	165	414.83	96.36	229.95	175.21	171.36	506.54	189.51	189.26	390.33	399.04	303.81	256.6	621.39	369.63	200.64	255.16	160.5	198.18	436.28	272.46	169.82	255.27	282.63	2087.91	730.78	1419.65	556.5	315.35	238.7	546.9	544.92	467.46	685.77
MluLR11870	0	12.45	46.25	6.99	18.89	39.66	18.56	266.57	0	4.15	15.64	18.02	336.91	57.53	6.5	14.17	8.29	14.97	6.04	27.88	0	13.61	266.62	23.76	100.33	0	88.01	6.38	10.25	66.97	33.94	6.69	43.32	40.22	4974.67	13.7	38.56	19.44	91.83	0	32.01	0	30.87	0	66.29	0	0	0	0
MluLR9412	321.47	300.35	411.46	287.66	335.85	284.64	421.86	412.3	282.87	308.68	257.83	212.25	239.76	356.39	339.54	333.31	234.53	426.2	313.66	270.88	277.13	328.12	235.76	327.19	262.85	270.95	253.13	327.57	359.2	288.77	287.03	343.91	283.95	353.94	264.04	333.56	467.59	364.65	299.73	329.11	309.04	371.15	253.94	324.67	444.25	278.93	627.76	376.97	262.54
MluLR4945	36.79	94.18	275	35.14	45.15	61	140.03	185.87	82.64	121.51	59.69	45.95	270.06	226.02	79.46	51.52	81.5	166.29	216.91	272	62.23	97.01	306.83	58.08	75.64	56.39	251.73	227.63	127.25	73.16	67.12	39.32	170.05	77.04	89.38	162.9	249.22	260.62	110.74	29.07	20.45	21.36	103.34	51.39	103.35	33.71	17.87	128.71	5564.39
MluLR5294	111.7	116.77	189.18	110.45	102.39	108.39	169.73	152.51	147.43	158.56	140.28	139.67	166.05	182.57	131.73	152.25	232.93	131.06	143.27	121.61	109.29	133.65	100.27	131.87	119.99	116.82	152.46	170.09	94.98	145.59	137.17	140.86	101.14	117.67	99.15	126.88	148.08	156.82	136.91	230.98	193.4	147.69	244.29	286.43	218.47	271.11	330.57	485.72	206.42
MluLR8498	8.78	6.53	21.52	8.54	0	9.56	8.6	8595.19	12.88	6.57	7.74	303.74	0	8.98	6.11	13.17	7.55	8.42	31.17	68.99	10.33	15.93	31.33	0	5.71	119.87	72.24	5.3	6.74	420.81	21.92	15.91	66.32	26.14	5.68	44.04	26.72	9.13	7.68	68.37	41.28	18.27	52.57	112.69	12.07	0	49.39	9.96	17.29
MluLR2876	66.92	113.82	89.71	73.88	71.66	76.4	76.87	116.53	70.79	65.61	74.47	56.19	54.64	91.28	66.48	57.91	59.77	89.42	74.41	109.38	77.09	94.44	100.75	75.09	75.74	76.01	100.37	62.57	66.3	79.17	55.31	59.58	83.55	46.52	66	101.03	113.78	76.12	70.84	85.81	61.17	44.44	54.63	58.72	76.03	37.77	36.68	50.4	52.27
MluLR18313	12.32	30.97	89.37	20.41	33.56	45.21	28.43	56.68	12.6	25.31	14.19	39.94	47.75	28.89	19.92	39.64	43.25	49.16	60.77	35.35	15.44	39.64	33.82	22.04	28.12	14.42	40.94	33.85	29.78	90.33	40.36	28.18	86.78	67.39	22.13	40.65	67.16	63.63	42.36	779.15	0	2899.03	201.23	21.19	24.37	0	0	32.13	54.99
MluLR7126	220.25	353.23	255.2	254.27	194.24	221.91	312.35	253.47	222.53	271.83	301.89	180.96	263.09	199.56	304.19	237.06	197.09	248.66	278.4	248.88	229.8	168.3	339.59	215.31	233.47	211.91	208.76	206.23	199.32	178.88	241.22	279.38	213.87	278.5	180.35	205.58	275.58	255.12	265.69	328.63	373.69	269.38	366.07	218.6	296.52	181.32	192.66	330.4	219.16
MluLR15163	15.15	173.03	9.4	6.18	0	56.82	19.84	493.55	4.4	5.04	23.95	46.25	156.96	0	33.03	48.42	11.79	14.98	22.49	125.23	9.03	141.04	201.38	11.35	0	15.2	27.21	7.97	93.42	6765.58	11.42	5.37	153.81	21.47	0	16.65	22.82	21.13	51.39	0	56.37	63.42	21.04	37.7	31.02	361.17	1051.65	9.57	0
MluLR4277	75.45	0	110.37	78.83	86.47	56.54	98.48	103.47	69.61	83.89	86.51	99.69	81.28	129.23	80.93	0	86.66	0	0	57.84	0	77.79	110.98	43.76	44.5	69.4	66.7	63.49	56.51	70.68	103.96	67.84	0	0	60.13	77.35	0	121.58	0	83.47	60.43	78.91	84.28	92.86	78.85	78.42	100.15	110.38	50.22
MluLR420	31.29	52.29	45.29	7.24	0	66.85	12.49	68.11	6.79	11.7	12.21	1464.04	0	71.56	18.41	130.64	6.2	23.78	176.22	1087.4	27.21	162.04	91.58	27.46	52.51	863.83	109.09	6.15	167.48	29.18	661.73	5.14	22.48	8.83	41.87	158.84	35.66	18.98	66.5	2275.9	13.94	43.1	39.96	162.47	222.24	18.58	29.08	16.14	0
MluLR12213	40.79	32.69	22.05	28.13	37.23	234.81	13.17	37.95	26.96	200.46	23.7	34.87	31.15	285.5	18.73	41.59	17.11	16.07	18.2	61.23	332.82	76.31	21.6	29.22	36.1	90.29	17.38	172.76	17.05	21.76	22.66	33.99	19.8	21.31	15.69	11.08	117.67	15.99	23.9	50.87	132.38	489.31	427.99	37.22	29.37	228.39	256.39	53.56	40.45
MluLR12611	76.72	54.54	105.49	71.99	52.13	83.6	48.27	63.8	41	88.81	43.42	33.64	75.69	108.99	47.64	61.16	46.79	47.1	40.86	48.63	51.03	58.74	105.96	97.43	58.71	41.35	56.82	64.15	92.18	108.11	104.51	128.18	60.9	49.41	46.77	51.54	64.22	85.98	80.37	24.53	77.15	74.23	52.92	105.91	47.14	91.71	68.24	62.11	93.11
MluLR17402	9923.71	6972.95	12117	9043.16	5679.72	9836.21	8391.17	9077.33	9530.75	7193.24	10776.1	3779.97	7782.07	7764.28	9672.46	5758.88	6607.28	7901.31	7967.58	9547.2	6337.62	6964.77	5483.76	14867	6448.65	7385.98	6814.66	4771.9	8494.65	6175.55	8648.71	9634.7	5970.55	7627.65	5175.65	3288.37	8352.26	6521.82	6899.33	11648.9	12491.8	14475.5	15062.1	12197.1	15066.1	5994.72	11889.1	8987.14	5061.72
MluLR18082	65.55	159.3	279.57	43.8	104.74	31.74	87.44	356.31	16.8	56.2	73.74	104.55	64.73	149.75	28.68	156.63	96.17	189.63	269.64	630.23	86.55	307.79	20.3	81.38	163.23	80.87	279.32	120.09	218.94	311.7	243.76	24.88	78.11	311.02	161.16	61.8	300.86	182.47	125.81	28.56	34.97	33.4	34.94	81.81	173.98	15.94	28.08	37.6	28.89
MluLR15146	119.01	105.39	162.87	104.64	109.86	101.44	134.16	135.96	107.12	121.86	149.68	92.27	151.6	101.5	163.34	70.23	127.88	143.14	108.72	155.62	143.23	147.03	79.93	141.97	79.71	103.14	107.84	100.33	96.56	112.62	172.22	124.15	137.51	117.97	80.11	84.89	215.49	144.76	118.7	129.57	134.64	167.34	148.47	172.64	221.09	107.07	191.8	98.93	132.97
MluLR16886	291.45	287.06	268.05	249.25	270.44	255.99	323.36	469.47	203.39	51.8	324.09	167.17	263.72	235.97	306.67	262.26	131.97	363.23	260.24	248.62	236.66	208.15	320.94	239.19	173.49	325.52	244.65	214.72	205.36	157.4	282.34	266.98	211.15	299.52	145.53	219.34	304.42	303.89	202.79	290.01	240.85	310.43	235.64	334.89	408.3	212.79	407.85	238.75	214.83
MluLR4566	13.32	41.18	30.09	3.91	55.09	10.91	10.96	848.84	16.29	8.27	4.88	12.78	47.66	24.53	6.8	27.07	7.79	21.27	14.02	15.13	58.17	123.06	34.74	14.05	6.92	118.2	15.78	5.76	25.19	46.31	73.88	4.86	8.29	172.46	10.36	12.02	114.87	12.61	50.16	0	4236.11	2178.2	0	44	161.44	28.11	57.46	12.86	0
MluLR17624	145.58	15.24	28.49	16.37	0	54.94	12.85	218.62	21.77	98.66	89.13	68.4	1349.64	36.41	20.06	0	102.07	18.23	22.78	80.47	10.53	130.63	760.9	52.52	179.93	11.11	135.51	13.37	94.23	312.97	809.82	9.63	25.94	463.58	21.14	168.21	39.96	125.17	14.15	139.81	168.86	212.99	45.47	874.6	1647.79	24	21.37	61.75	179.42
MluLR4148	39.89	42.65	31.07	38.11	32.01	32.56	38.39	30.55	33	30.14	37.33	37.31	44.6	48.72	86.65	30.32	39.23	28.34	94.13	52.11	28.43	38.93	74.47	31.44	25.25	97.57	35.61	40.05	26.65	26.66	64.45	49.28	35.72	27.93	35.28	24.25	57.42	14.16	46.38	69.43	77.3	64.79	38.17	78.6	24.98	30.09	42.8	625.19	33.03
[truncated: 34 more columns]
